# Supplementary material for: Sequence-structure relationships, expression profiles, and disease-associated mutations in the paralogs of phosphoglucomutase 1
Source: PLoS One. 2017 Aug 24;12(8):e0183563. doi: 10.1371/journal.pone.0183563 (PMC5570346; doi:10.1371/journal.pone.0183563)
Supplement: S2 File — (XLSX) [file pone.0183563.s004.xlsx]

## Sheet: PGM1_Protein
Tissue ID	Tissue	Tissue Synonym	Avarage Unnormalized Intensity	Avarage Normalized Intensity	Maximum Normalized Intensity	Minimum Normalized Intensity	Number of Samples
BTO:0001387	tonsil	tonsils	8.27354	7.06956	7.06956	7.06956	1
BTO:0000759	liver	liver	7.62128	6.84235	7.38702	6.26623	10
BTO:0000443	adipocyte	adipose	7.61039	6.76203	7.37358	4.82049	5
PDB:200031	ileum epithelial cell	ileum	6.38407	6.71316	7.12105	6.35142	6
BTO:0001129	prostate gland	prostate	7.47447	6.6918	7.10976	6.35186	5
BTO:0000662	nasopharynx	nasopharynx	5.95928	6.69086	6.69086	6.69086	1
BTO:0001775	oral epithelium	oral_cavity	7.83116	6.63254	6.63254	6.63254	1
BTO:0001234	seminal vesicle	prostate	7.88038	6.57808	6.57808	6.57808	1
BTO:0000233	cerebral cortex	brain	7.00831	6.55345	6.55345	6.55345	1
BTO:0001175	retina	eye	7.39775	6.52607	6.65357	6.29938	3
BTO:0004297	colonic epithelial cell	colon	6.6512	6.48134	6.67612	6.34515	6
BTO:0001424	uterus	uterus	6.47164	6.46647	6.57604	6.35691	2
BTO:0000868	milk	milk	6.89804	6.44566	6.44566	6.44566	1
BTO:0001279	spinal cord	spinal_cord	7.8218	6.41521	6.50729	6.32313	2
BTO:0000975	ovary	ovary	7.27221	6.40186	7.35568	5.35194	8
BTO:0000991	pancreatic islet	pancreas	7.14016	6.39352	6.39352	6.39352	1
BTO:0004122	bone marrow stromal cell	bone_marrow	5.78476	6.38911	6.90341	5.68328	12
BTO:0000047	adrenal gland	adrenal	7.07867	6.37844	6.79898	5.61769	4
BTO:0001281	spleen	spleen	6.96155	6.37731	6.63926	6.11535	2
BTO:0000562	heart	heart	7.37723	6.35671	6.66213	6.05425	10
BTO:0001253	skin	skin	7.28986	6.32013	6.32013	6.32013	1
BTO:0000988	pancreas	pancreas	7.15906	6.31952	6.45746	6.12534	3
BTO:0001203	salivary gland	salivary_gland	7.52752	6.28327	6.28327	6.28327	1
BTO:0000132	blood platelet	circulatory_system	7.33588	6.26819	6.49863	5.95089	4
BTO:0000493	gall bladder	gall_bladder	7.31895	6.24843	7.23543	5.49009	3
BTO:0000907	myometrium	myometrium	6.53296	6.24495	6.74675	4.9089	15
BTO:0000970	osteosarcoma cell	bone	6.42472	6.19535	6.19535	6.19535	1
BTO:0000198	cardia	cardia	6.74958	6.16634	6.16634	6.16634	1
BTO:0000545	gut	gut	7.12578	6.15044	6.58075	5.85311	3
BTO:0001421	uterine cervix	cervix_uterine	7.38487	6.10335	6.10335	6.10335	1
BTO:0002807	prefrontal cortex	brain	7.34326	6.09045	6.20338	5.87291	3
BTO:0001418	urinary bladder	urinary_bladder	7.23938	6.07121	6.27894	5.77315	3
BTO:0000776	B-lymphocyte	circulatory_system	6.65864	6.02891	6.25727	5.78798	3
BTO:0001307	stomach	stomach	5.56117	5.97666	6.39998	5.28793	4
BTO:0000784	lymph node	lymph_node	6.79864	5.91838	5.91838	5.91838	1
BTO:0001363	testis	testis	6.87517	5.91306	6.71035	3.31034	7
BTO:0000876	monocyte	circulatory_system	6.09533	5.88244	6.21792	5.34878	3
BTO:0000959	esophagus	esophagus	6.2501	5.82551	6.32556	4.9339	5
BTO:0001379	thyroid gland	thyroid	7.18393	5.82158	5.82158	5.82158	1
BTO:0000289	cytotoxic T-lymphocyte	circulatory_system	6.25792	5.78567	6.42653	5.22888	4
BTO:0000763	lung	lung	6.61366	5.71928	6.41765	3.72815	9
BTO:0001158	rectum	rectum	5.63771	5.71213	6.586	4.7748	14
BTO:0000269	colon	colon	5.31612	5.7022	6.45596	4.46207	60
BTO:0000671	kidney	kidney	6.6007	5.69565	6.23155	5.43687	4
BTO:0000914	natural killer cell	circulatory_system	6.28524	5.67656	6.33455	5.06508	3
BTO:0004362	colon muscle	smooth_muscle	5.62115	5.61635	5.61635	5.61635	1
BTO:0000149	breast	breast	5.91254	5.61527	6.11126	5.11929	2
BTO:0000142	brain	brain	6.47972	5.56607	5.68298	5.44917	2
BTO:0001078	placenta	placenta	6.63263	5.52614	5.79238	5.1266	4
BTO:0001232	seminal plasma	seminal_plasma	4.64386	5.35342	5.4139	5.29294	2
BTO:0002417	helper T-lymphocyte	circulatory_system	5.7514	5.30442	5.85367	4.60176	3
BTO:0000066	amniocyte	placenta	5.80117	5.1709	5.189	5.15281	4
BTO:0001202	saliva	saliva	4.97454	4.92618	4.92618	4.92618	1
BTO:0003298	mesenchymal stem cell	bone_marrow	4.94991	4.7704	5.49509	3.82599	5
BTO:0000091	ascites	ascites	5.45626	4.7283	4.7283	4.7283	1
PDB:200000	proximal fluid (coronary sinus)	proximal_fluid	4.60115	3.63025	4.39896	2.46245	7
BTO:0001419	urine	urine	5.00659	3.13507	3.13507	3.13507	1

## Sheet: PGM2_Protein
Tissue ID	Tissue	Tissue Synonym	Avarage Unnormalized Intensity	Avarage Normalized Intensity	Maximum Normalized Intensity	Minimum Normalized Intensity	Number of Samples
BTO:0001175	retina	eye	7.81401	6.94234	7.04156	6.87853	3
BTO:0000784	lymph node	lymph_node	7.63158	6.75132	6.75132	6.75132	1
BTO:0001424	uterus	uterus	6.66813	6.66296	6.82134	6.50459	2
BTO:0001775	oral epithelium	oral_cavity	7.61523	6.41661	6.41661	6.41661	1
BTO:0002417	helper T-lymphocyte	circulatory_system	6.84162	6.39464	6.46851	6.29108	3
BTO:0001281	spleen	spleen	7.20199	6.36711	6.63213	6.21791	3
BTO:0000289	cytotoxic T-lymphocyte	circulatory_system	6.81788	6.34564	6.57911	6.09625	4
BTO:0000907	myometrium	myometrium	6.46725	6.17923	6.92035	4.40109	15
PDB:200031	ileum epithelial cell	ileum	5.7543	6.0834	6.40484	5.71616	6
BTO:0001421	uterine cervix	cervix_uterine	7.31079	6.02927	6.02927	6.02927	1
BTO:0000233	cerebral cortex	brain	6.4677	6.01285	6.01285	6.01285	1
BTO:0000876	monocyte	circulatory_system	6.20338	5.9905	6.36404	5.37171	3
BTO:0001203	salivary gland	salivary_gland	7.1956	5.95136	5.95136	5.95136	1
BTO:0000988	pancreas	pancreas	6.76806	5.92852	6.05171	5.68666	3
BTO:0000975	ovary	ovary	6.76387	5.89352	6.20525	5.45473	8
BTO:0001363	testis	testis	6.84885	5.88675	6.47224	4.52174	7
BTO:0000493	gall bladder	gall_bladder	6.95459	5.88407	6.17095	5.73344	3
BTO:0000047	adrenal gland	adrenal	6.545	5.84477	6.66104	5.01157	4
BTO:0000545	gut	gut	6.74622	5.77089	5.88575	5.55558	3
BTO:0000776	B-lymphocyte	circulatory_system	6.38319	5.75347	6.46081	4.37568	3
BTO:0001307	stomach	stomach	5.67283	5.6886	6.33838	5.31421	3
BTO:0000132	blood platelet	circulatory_system	6.746	5.67831	6.12992	4.94	4
BTO:0000914	natural killer cell	circulatory_system	5.81826	5.66232	6.57543	4.67984	4
BTO:0000763	lung	lung	6.63572	5.64875	5.97677	5.06976	7
BTO:0004297	colonic epithelial cell	colon	5.74788	5.57801	6.02948	5.20395	6
BTO:0001129	prostate gland	prostate	6.83729	5.5713	5.87087	5.17862	4
BTO:0000443	adipocyte	adipose	6.41395	5.54961	5.96452	5.16686	4
BTO:0001387	tonsil	tonsils	6.75208	5.5481	5.5481	5.5481	1
BTO:0000991	pancreatic islet	pancreas	6.25778	5.51113	5.51113	5.51113	1
BTO:0001379	thyroid gland	thyroid	6.87158	5.50923	5.50923	5.50923	1
BTO:0001078	placenta	placenta	6.59318	5.48669	5.78189	5.27457	4
BTO:0000198	cardia	cardia	6.01408	5.43085	5.43085	5.43085	1
BTO:0000142	brain	brain	6.33511	5.42147	5.65619	5.18674	2
BTO:0001418	urinary bladder	urinary_bladder	6.57992	5.41174	5.74875	4.8885	3
BTO:0000149	breast	breast	5.7034	5.40614	5.63766	5.17461	2
BTO:0001158	rectum	rectum	5.25863	5.35154	5.96543	4.32721	15
BTO:0000759	liver	liver	6.11546	5.33654	5.89919	3.62709	10
BTO:0001202	saliva	saliva	5.38123	5.33287	5.33287	5.33287	1
BTO:0000959	esophagus	esophagus	5.7338	5.3092	6.20222	4.78566	5
BTO:0001253	skin	skin	6.26832	5.29859	5.29859	5.29859	1
BTO:0000970	osteosarcoma cell	bone	5.52628	5.29691	5.29691	5.29691	1
BTO:0000671	kidney	kidney	6.16125	5.25619	5.43277	5.17479	4
BTO:0000269	colon	colon	5.14007	5.25561	5.96468	4.27106	42
BTO:0004122	bone marrow stromal cell	bone_marrow	4.6698	5.22974	5.39406	5.03439	6
BTO:0001279	spinal cord	spinal_cord	6.61636	5.20977	5.24438	5.17516	2
BTO:0001234	seminal vesicle	prostate	6.49329	5.19098	5.19098	5.19098	1
BTO:0000554	hair follicle	hair_follicle	4.78688	5.13279	5.13279	5.13279	1
BTO:0000662	nasopharynx	nasopharynx	4.35346	5.08503	5.08503	5.08503	1
BTO:0004362	colon muscle	smooth_muscle	5.01455	5.00975	5.00975	5.00975	1
BTO:0000066	amniocyte	placenta	5.52341	4.89314	5.53435	4.25193	4
PDB:200044	cerumen	cerumen	5.31613	4.8739	4.8739	4.8739	1
BTO:0000868	milk	milk	5.27577	4.8234	4.8234	4.8234	1
BTO:0000562	heart	heart	5.67381	4.60602	5.14828	3.76094	9
BTO:0002807	prefrontal cortex	brain	5.85415	4.60133	5.31556	3.38502	3
BTO:0000091	ascites	ascites	5.10476	4.3768	4.3768	4.3768	1
BTO:0001419	urine	urine	3.80216	1.93064	1.93064	1.93064	1

## Sheet: PGM2L1_Protein
Tissue ID	Tissue	Tissue Synonym	Avarage Unnormalized Intensity	Avarage Normalized Intensity	Maximum Normalized Intensity	Minimum Normalized Intensity	Number of Samples
BTO:0000142	brain	brain	7.0543	6.14065	6.2543	6.027	2
BTO:0001424	uterus	uterus	5.9204	5.91523	6.06771	5.76275	2
BTO:0002807	prefrontal cortex	brain	7.13141	5.8786	6.18483	5.62607	3
BTO:0000991	pancreatic islet	pancreas	6.26662	5.51998	5.51998	5.51998	1
BTO:0000907	myometrium	myometrium	5.78299	5.47666	6.62276	4.61396	13
BTO:0001279	spinal cord	spinal_cord	6.53293	5.12634	5.30987	4.94281	2
BTO:0001281	spleen	spleen	5.79912	4.96424	5.53585	4.62742	3
BTO:0000289	cytotoxic T-lymphocyte	circulatory_system	6.39114	4.93586	5.09814	4.77358	2
PDB:200031	ileum epithelial cell	ileum	4.33793	4.7274	4.9118	4.54299	2
BTO:0000066	amniocyte	placenta	5.3097	4.71623	4.71623	4.71623	2
BTO:0002417	helper T-lymphocyte	circulatory_system	5.13571	4.68873	5.0705	4.22535	3
BTO:0001175	retina	eye	5.49079	4.61911	4.85302	4.20738	3
BTO:0000269	colon	colon	4.52056	4.60916	5.49135	3.67463	32
BTO:0001307	stomach	stomach	5.12201	4.58863	4.70831	4.46894	2
BTO:0000759	liver	liver	5.60605	4.58716	5.42535	3.79628	3
BTO:0001158	rectum	rectum	4.47501	4.54944	5.16474	3.97372	14
BTO:0001078	placenta	placenta	7.00882	4.50363	4.50363	4.50363	1
BTO:0001421	uterine cervix	cervix_uterine	5.76294	4.48142	4.48142	4.48142	1
BTO:0000784	lymph node	lymph_node	5.31899	4.43872	4.43872	4.43872	1
BTO:0004362	colon muscle	smooth_muscle	4.36725	4.36244	4.36244	4.36244	1
BTO:0001203	salivary gland	salivary_gland	5.57267	4.32843	4.32843	4.32843	1
BTO:0000975	ovary	ovary	5.13165	4.31175	5.82096	3.5083	5
BTO:0004297	colonic epithelial cell	colon	4.59553	4.2947	4.2947	4.2947	1
BTO:0000132	blood platelet	circulatory_system	6.23978	4.2162	4.45647	3.97593	2
BTO:0001418	urinary bladder	urinary_bladder	5.36235	4.19417	4.81296	3.85354	3
BTO:0000914	natural killer cell	circulatory_system	5.73759	4.10578	4.10578	4.10578	1
BTO:0000149	breast	breast	4.10367	4.105	4.105	4.105	1
BTO:0001129	prostate gland	prostate	5.42389	4.1037	4.76231	3.73567	3
BTO:0001363	testis	testis	5.53094	4.07573	4.85184	3.61086	3
BTO:0000776	B-lymphocyte	circulatory_system	5.34405	4.04631	4.68741	3.40521	2
BTO:0000493	gall bladder	gall_bladder	5.2579	4.03737	4.03737	4.03737	1
BTO:0000763	lung	lung	5.04228	4.0028	4.63289	3.29394	6
BTO:0000562	heart	heart	5.23573	3.93426	4.12037	3.68153	3
BTO:0001387	tonsil	tonsils	5.11818	3.9142	3.9142	3.9142	1
BTO:0000443	adipocyte	adipose	4.76599	3.8038	3.8038	3.8038	1
BTO:0000545	gut	gut	4.24871	3.56615	3.56615	3.56615	1
BTO:0000876	monocyte	circulatory_system	4.18118	3.40756	3.40756	3.40756	1
BTO:0000988	pancreas	pancreas	4.66429	3.32562	3.32562	3.32562	1
BTO:0001253	skin	skin	4.21746	3.24772	3.24772	3.24772	1

## Sheet: PGM3_Protein
Tissue ID	Tissue	Tissue Synonym	Avarage Unnormalized Intensity	Avarage Normalized Intensity	Maximum Normalized Intensity	Minimum Normalized Intensity	Number of Samples
BTO:0001775	oral epithelium	oral_cavity	7.3418	6.14318	6.14318	6.14318	1
BTO:0001203	salivary gland	salivary_gland	7.18385	5.9396	5.9396	5.9396	1
PDB:200031	ileum epithelial cell	ileum	5.56591	5.895	6.24635	5.6399	6
BTO:0000443	adipocyte	adipose	6.75142	5.88707	6.14604	5.67827	4
BTO:0004122	bone marrow stromal cell	bone_marrow	5.18556	5.85629	6.30651	5.50312	10
BTO:0000545	gut	gut	6.79274	5.81741	6.09939	5.65942	3
BTO:0000988	pancreas	pancreas	6.48685	5.64731	5.75152	5.49105	3
BTO:0000759	liver	liver	6.47367	5.62008	6.20818	5.17896	9
BTO:0000970	osteosarcoma cell	bone	5.8261	5.59673	5.59673	5.59673	1
BTO:0001253	skin	skin	6.52606	5.55633	5.55633	5.55633	1
BTO:0000991	pancreatic islet	pancreas	6.18373	5.43708	5.43708	5.43708	1
BTO:0000975	ovary	ovary	6.25967	5.38931	5.81985	4.98525	8
BTO:0000142	brain	brain	6.28836	5.37471	5.41845	5.33097	2
BTO:0001279	spinal cord	spinal_cord	6.75656	5.34997	5.49679	5.20315	2
BTO:0001363	testis	testis	6.30642	5.34432	6.0308	3.14013	7
BTO:0001175	retina	eye	6.20709	5.33541	5.53817	4.94379	3
BTO:0001307	stomach	stomach	5.25145	5.26722	5.81077	4.88053	3
BTO:0000763	lung	lung	6.36187	5.25744	5.76606	4.62065	6
BTO:0000493	gall bladder	gall_bladder	6.34647	5.15987	5.60556	4.71419	2
BTO:0001078	placenta	placenta	6.24973	5.14324	5.48221	4.58505	4
BTO:0004297	colonic epithelial cell	colon	5.30782	5.13795	5.67566	4.24466	6
BTO:0001424	uterus	uterus	5.08503	5.07986	5.24602	4.9137	2
BTO:0001281	spleen	spleen	5.66192	5.07768	5.3438	4.81157	2
BTO:0000233	cerebral cortex	brain	5.52309	5.06823	5.06823	5.06823	1
BTO:0000269	colon	colon	4.97646	5.05426	5.64999	3.25956	36
BTO:0000066	amniocyte	placenta	5.63989	5.04642	5.04642	5.04642	2
BTO:0001387	tonsil	tonsils	6.15022	4.94624	4.94624	4.94624	1
BTO:0000149	breast	breast	5.18137	4.8841	5.52649	4.24171	2
BTO:0000907	myometrium	myometrium	5.20051	4.87096	5.69908	3.66204	13
BTO:0001129	prostate gland	prostate	6.18116	4.83082	5.42056	4.12904	3
BTO:0002807	prefrontal cortex	brain	6.08069	4.82788	5.40365	4.35906	3
BTO:0003298	mesenchymal stem cell	bone_marrow	5.12816	4.76037	4.76037	4.76037	1
BTO:0000562	heart	heart	5.77472	4.7583	5.19497	3.7594	5
BTO:0000784	lymph node	lymph_node	5.61048	4.73022	4.73022	4.73022	1
BTO:0001158	rectum	rectum	4.617	4.68935	5.26862	3.57063	12
BTO:0000876	monocyte	circulatory_system	5.43256	4.65894	4.65894	4.65894	1
BTO:0000198	cardia	cardia	5.13564	4.5524	4.5524	4.5524	1
BTO:0001234	seminal vesicle	prostate	5.82828	4.52597	4.52597	4.52597	1
BTO:0000047	adrenal gland	adrenal	5.38325	4.39146	4.75344	4.02947	2
BTO:0001421	uterine cervix	cervix_uterine	5.63533	4.35381	4.35381	4.35381	1
BTO:0000959	esophagus	esophagus	4.78929	4.07239	4.49483	3.62865	3
BTO:0001418	urinary bladder	urinary_bladder	5.11808	3.9499	4.66249	3.53518	3
BTO:0000671	kidney	kidney	4.70376	3.91618	4.63388	3.38266	3
BTO:0000132	blood platelet	circulatory_system	4.99072	3.59658	3.68163	3.51152	2

## Sheet: PGM5_Protein
Tissue ID	Tissue	Tissue Synonym	Avarage Unnormalized Intensity	Avarage Normalized Intensity	Maximum Normalized Intensity	Minimum Normalized Intensity	Number of Samples
BTO:0001418	urinary bladder	urinary_bladder	8.62128	7.45311	7.70525	7.29592	3
BTO:0001234	seminal vesicle	prostate	8.64958	7.34727	7.34727	7.34727	1
BTO:0001129	prostate gland	prostate	8.09177	7.30909	7.52011	7.11492	5
BTO:0004362	colon muscle	smooth_muscle	7.08581	7.08101	7.08101	7.08101	1
BTO:0001424	uterus	uterus	7.07097	7.0658	7.09274	7.03885	2
BTO:0000907	myometrium	myometrium	7.34555	7.05754	7.31144	6.56957	15
BTO:0000198	cardia	cardia	7.55989	6.97665	6.97665	6.97665	1
BTO:0001421	uterine cervix	cervix_uterine	7.86893	6.58741	6.58741	6.58741	1
BTO:0000959	esophagus	esophagus	6.85361	6.42901	6.87792	6.08509	5
BTO:0000562	heart	heart	7.15224	6.13172	6.65143	5.61411	10
BTO:0001281	spleen	spleen	6.54065	5.95641	6.1344	5.77841	2
BTO:0000545	gut	gut	6.89	5.91467	6.60347	5.51681	3
BTO:0001307	stomach	stomach	5.87665	5.89243	6.58633	5.51753	3
BTO:0001158	rectum	rectum	5.65624	5.72338	7.15782	4.16944	13
BTO:0000047	adrenal gland	adrenal	6.6142	5.70369	6.15255	4.88454	3
BTO:0001387	tonsil	tonsils	6.80586	5.60188	5.60188	5.60188	1
BTO:0000233	cerebral cortex	brain	5.99705	5.54219	5.54219	5.54219	1
BTO:0004297	colonic epithelial cell	colon	5.14092	5.52082	5.52082	5.52082	1
BTO:0000493	gall bladder	gall_bladder	6.44585	5.37533	6.52835	3.78899	3
BTO:0000975	ovary	ovary	6.23044	5.36008	6.53487	3.98835	8
BTO:0000763	lung	lung	6.26943	5.3593	6.24584	4.72329	8
BTO:0001175	retina	eye	6.21694	5.34526	5.80864	4.66258	3
BTO:0000443	adipocyte	adipose	6.2576	5.32498	5.62807	4.88363	3
BTO:0001078	placenta	placenta	6.52195	5.2598	6.19823	4.30186	3
BTO:0001363	testis	testis	6.45267	5.23036	5.49443	4.7165	5
BTO:0000269	colon	colon	4.9071	5.12914	7.15434	2.83408	33
BTO:0001379	thyroid gland	thyroid	6.46672	5.10437	5.10437	5.10437	1
BTO:0001203	salivary gland	salivary_gland	6.29228	5.04803	5.04803	5.04803	1
BTO:0000988	pancreas	pancreas	5.87363	5.03409	5.47437	4.49918	3
BTO:0001253	skin	skin	5.95907	4.98933	4.98933	4.98933	1
BTO:0001775	oral epithelium	oral_cavity	6.16747	4.96884	4.96884	4.96884	1
BTO:0000784	lymph node	lymph_node	5.83642	4.95616	4.95616	4.95616	1
BTO:0001279	spinal cord	spinal_cord	6.27275	4.86616	4.92268	4.80963	2
BTO:0000662	nasopharynx	nasopharynx	3.67737	4.40894	4.40894	4.40894	1
BTO:0000149	breast	breast	4.93307	4.3372	4.3372	4.3372	1
BTO:0000671	kidney	kidney	5.19564	4.29058	4.87223	3.72556	4
PDB:200031	ileum epithelial cell	ileum	4.0556	4.13141	4.13141	4.13141	1
BTO:0000759	liver	liver	4.88152	3.94559	4.27749	3.63317	3
BTO:0002417	helper T-lymphocyte	circulatory_system	4.74512	3.82024	3.82024	3.82024	1
BTO:0000142	brain	brain	4.70847	3.79482	3.87139	3.71825	2
BTO:0002807	prefrontal cortex	brain	4.60286	3.30083	3.30083	3.30083	1
BTO:0000132	blood platelet	circulatory_system	5.36198	2.86365	2.86365	2.86365	1

## Sheet: PGM1_mRNA
Tissue ID	Tissue	Tissue Synonym	Average FPKM	Maximum FPKM	Minimum FPKM	Number of Samples
BTO:0000047	adrenal gland	adrenal	45.3	45.3	45.3	1
BTO:0000233	cerebral cortex	brain	20.9	20.9	20.9	1
BTO:0000269	colon	colon	55.5	55.5	55.5	1
BTO:0000959	esophagus	esophagus	45.8	45.8	45.8	1
BTO:0000493	gall bladder	gall_bladder	31.1	31.1	31.1	1
BTO:0000671	kidney	kidney	42.2	42.2	42.2	1
BTO:0000759	liver	liver	124	124	124	1
BTO:0000763	lung	lung	41.8	41.8	41.8	1
BTO:0000784	lymph node	lymph_node	13	13	13	1
BTO:0000975	ovary	ovary	45	45	45	1
BTO:0000988	pancreas	pancreas	25.5	25.5	25.5	1
BTO:0001078	placenta	placenta	30.4	30.4	30.4	1
BTO:0001129	prostate gland	prostate	42	42	42	1
BTO:0001158	rectum	rectum	46.1	46.1	46.1	1
BTO:0001203	salivary gland	salivary_gland	16.6	16.6	16.6	1
BTO:0001253	skin	skin	17.5	17.5	17.5	1
BTO:0001281	spleen	spleen	11.2	11.2	11.2	1
BTO:0001307	stomach	stomach	24.6	24.6	24.6	1
BTO:0001363	testis	testis	12.6	12.6	12.6	1
BTO:0001379	thyroid gland	thyroid	25.4	25.4	25.4	1
BTO:0001387	tonsil	tonsils	18.9	18.9	18.9	1
BTO:0001418	urinary bladder	urinary_bladder	27.9	27.9	27.9	1

## Sheet: PGM2_mRNA
Tissue ID	Tissue	Tissue Synonym	Average FPKM	Maximum FPKM	Minimum FPKM	Number of Samples
BTO:0000047	adrenal gland	adrenal	23.5	23.5	23.5	1
BTO:0000233	cerebral cortex	brain	6.7	6.7	6.7	1
BTO:0000269	colon	colon	16.6	16.6	16.6	1
BTO:0000959	esophagus	esophagus	61	61	61	1
BTO:0000493	gall bladder	gall_bladder	19.4	19.4	19.4	1
BTO:0000671	kidney	kidney	12.2	12.2	12.2	1
BTO:0000759	liver	liver	12.9	12.9	12.9	1
BTO:0000763	lung	lung	11.4	11.4	11.4	1
BTO:0000784	lymph node	lymph_node	18.2	18.2	18.2	1
BTO:0000975	ovary	ovary	11.2	11.2	11.2	1
BTO:0000988	pancreas	pancreas	3.2	3.2	3.2	1
BTO:0001078	placenta	placenta	23.7	23.7	23.7	1
BTO:0001129	prostate gland	prostate	13.7	13.7	13.7	1
BTO:0001158	rectum	rectum	17.7	17.7	17.7	1
BTO:0001203	salivary gland	salivary_gland	5.2	5.2	5.2	1
BTO:0001253	skin	skin	26.6	26.6	26.6	1
BTO:0001281	spleen	spleen	14.2	14.2	14.2	1
BTO:0001307	stomach	stomach	10.5	10.5	10.5	1
BTO:0001363	testis	testis	12	12	12	1
BTO:0001379	thyroid gland	thyroid	15.3	15.3	15.3	1
BTO:0001387	tonsil	tonsils	39.2	39.2	39.2	1
BTO:0001418	urinary bladder	urinary_bladder	29.9	29.9	29.9	1

## Sheet: PGM2L1_mRNA
Tissue ID	Tissue	Tissue Synonym	Average FPKM	Maximum FPKM	Minimum FPKM	Number of Samples
BTO:0000047	adrenal gland	adrenal	2.7	2.7	2.7	1
BTO:0000233	cerebral cortex	brain	39.8	39.8	39.8	1
BTO:0000269	colon	colon	4	4	4	1
BTO:0000959	esophagus	esophagus	1.2	1.2	1.2	1
BTO:0000493	gall bladder	gall_bladder	3.8	3.8	3.8	1
BTO:0000671	kidney	kidney	1.5	1.5	1.5	1
BTO:0000759	liver	liver	0.7	0.7	0.7	1
BTO:0000763	lung	lung	1.7	1.7	1.7	1
BTO:0000784	lymph node	lymph_node	2.9	2.9	2.9	1
BTO:0000975	ovary	ovary	0.7	0.7	0.7	1
BTO:0000988	pancreas	pancreas	1.4	1.4	1.4	1
BTO:0001078	placenta	placenta	1.1	1.1	1.1	1
BTO:0001129	prostate gland	prostate	2.1	2.1	2.1	1
BTO:0001158	rectum	rectum	3.7	3.7	3.7	1
BTO:0001203	salivary gland	salivary_gland	1	1	1	1
BTO:0001253	skin	skin	0.5	0.5	0.5	1
BTO:0001281	spleen	spleen	1.3	1.3	1.3	1
BTO:0001307	stomach	stomach	2.5	2.5	2.5	1
BTO:0001363	testis	testis	1.4	1.4	1.4	1
BTO:0001379	thyroid gland	thyroid	2.9	2.9	2.9	1
BTO:0001387	tonsil	tonsils	2.6	2.6	2.6	1
BTO:0001418	urinary bladder	urinary_bladder	4.5	4.5	4.5	1

## Sheet: PGM3_mRNA
Tissue ID	Tissue	Tissue Synonym	Average FPKM	Maximum FPKM	Minimum FPKM	Number of Samples
BTO:0000047	adrenal gland	adrenal	25.6	25.6	25.6	1
BTO:0000233	cerebral cortex	brain	13.2	13.2	13.2	1
BTO:0000269	colon	colon	19.5	19.5	19.5	1
BTO:0000959	esophagus	esophagus	15.8	15.8	15.8	1
BTO:0000493	gall bladder	gall_bladder	30.8	30.8	30.8	1
BTO:0000671	kidney	kidney	12.3	12.3	12.3	1
BTO:0000759	liver	liver	22.3	22.3	22.3	1
BTO:0000763	lung	lung	13.4	13.4	13.4	1
BTO:0000784	lymph node	lymph_node	10.5	10.5	10.5	1
BTO:0000975	ovary	ovary	21.1	21.1	21.1	1
BTO:0000988	pancreas	pancreas	15.2	15.2	15.2	1
BTO:0001078	placenta	placenta	34.6	34.6	34.6	1
BTO:0001129	prostate gland	prostate	44.9	44.9	44.9	1
BTO:0001158	rectum	rectum	23.5	23.5	23.5	1
BTO:0001203	salivary gland	salivary_gland	22.8	22.8	22.8	1
BTO:0001253	skin	skin	7.6	7.6	7.6	1
BTO:0001281	spleen	spleen	12	12	12	1
BTO:0001307	stomach	stomach	21.4	21.4	21.4	1
BTO:0001363	testis	testis	36.7	36.7	36.7	1
BTO:0001379	thyroid gland	thyroid	26.6	26.6	26.6	1
BTO:0001387	tonsil	tonsils	12.5	12.5	12.5	1
BTO:0001418	urinary bladder	urinary_bladder	21.3	21.3	21.3	1

## Sheet: PGM5_mRNA
Tissue ID	Tissue	Tissue Synonym	Average FPKM	Maximum FPKM	Minimum FPKM	Number of Samples
BTO:0000047	adrenal gland	adrenal	84.9	84.9	84.9	1
BTO:0000233	cerebral cortex	brain	4.3	4.3	4.3	1
BTO:0000269	colon	colon	52.5	52.5	52.5	1
BTO:0000959	esophagus	esophagus	205.6	205.6	205.6	1
BTO:0000493	gall bladder	gall_bladder	45.2	45.2	45.2	1
BTO:0000671	kidney	kidney	12.4	12.4	12.4	1
BTO:0000759	liver	liver	4.5	4.5	4.5	1
BTO:0000763	lung	lung	22.5	22.5	22.5	1
BTO:0000784	lymph node	lymph_node	10.5	10.5	10.5	1
BTO:0000975	ovary	ovary	33.5	33.5	33.5	1
BTO:0000988	pancreas	pancreas	2.5	2.5	2.5	1
BTO:0001078	placenta	placenta	10.1	10.1	10.1	1
BTO:0001129	prostate gland	prostate	163.7	163.7	163.7	1
BTO:0001158	rectum	rectum	72.4	72.4	72.4	1
BTO:0001203	salivary gland	salivary_gland	4.3	4.3	4.3	1
BTO:0001253	skin	skin	6.3	6.3	6.3	1
BTO:0001281	spleen	spleen	15.8	15.8	15.8	1
BTO:0001307	stomach	stomach	12.8	12.8	12.8	1
BTO:0001363	testis	testis	6.5	6.5	6.5	1
BTO:0001379	thyroid gland	thyroid	11.6	11.6	11.6	1
BTO:0001387	tonsil	tonsils	6.1	6.1	6.1	1
BTO:0001418	urinary bladder	urinary_bladder	129.8	129.8	129.8	1
